# Supplementary material for: Ancient Gene Duplicates in Gossypium (Cotton) Exhibit Near-Complete Expression Divergence
Source: Genome Biol Evol. 2014 Feb 19;6(3):559–71. doi: 10.1093/gbe/evu037 (PMC3971588; doi:10.1093/gbe/evu037)
Supplement: Supplementary Data [file supp_evu037_Supplementary_File_2.txt]

Gorai.011G283100 Gorai.013G019400
Gorai.011G269700 Gorai.012G107700
Gorai.012G137600 Gorai.013G065300
Gorai.003G185700 Gorai.004G181900
Gorai.007G123200 Gorai.008G140100
Gorai.002G237400 Gorai.006G152100
Gorai.005G091500 Gorai.010G047600
Gorai.009G236700 Gorai.009G280900
Gorai.005G190600 Gorai.007G181500
Gorai.003G148200 Gorai.013G270400
Gorai.005G096300 Gorai.009G279400
Gorai.004G167000 Gorai.008G109700
Gorai.007G298100 Gorai.007G342100
Gorai.005G028200 Gorai.011G153200
Gorai.007G051800 Gorai.008G070500
Gorai.009G029200 Gorai.013G229100
Gorai.006G071000 Gorai.006G249300
Gorai.002G254200 Gorai.012G101600
Gorai.009G028900 Gorai.010G078900
Gorai.001G067000 Gorai.006G268800
Gorai.006G125800 Gorai.009G074300
Gorai.006G091300 Gorai.011G053100
Gorai.005G089400 Gorai.009G246000
Gorai.011G269100 Gorai.012G072800
Gorai.001G267600 Gorai.007G074700
Gorai.003G122600 Gorai.007G110900
Gorai.009G206500 Gorai.009G274900
Gorai.004G130600 Gorai.008G256900
Gorai.002G082200 Gorai.007G314600
Gorai.002G118400 Gorai.009G188200
Gorai.007G194700 Gorai.008G062900
Gorai.004G247000 Gorai.007G142800
Gorai.002G229200 Gorai.007G358100
Gorai.006G126600 Gorai.009G074000
Gorai.005G057500 Gorai.011G186300
Gorai.008G292200 Gorai.009G328800
Gorai.002G098400 Gorai.013G154200
Gorai.009G215800 Gorai.010G023300
Gorai.010G221500 Gorai.011G007100
Gorai.007G317300 Gorai.013G165300
Gorai.005G098200 Gorai.009G223100
Gorai.001G009400 Gorai.010G077800
Gorai.004G025000 Gorai.009G002300
Gorai.002G167200 Gorai.008G161100
Gorai.001G005200 Gorai.010G070400
Gorai.002G123800 Gorai.009G195500
Gorai.001G068400 Gorai.012G061200
Gorai.002G114300 Gorai.005G114600
Gorai.009G195600 Gorai.009G270300
Gorai.009G326900 Gorai.013G094300
Gorai.002G158800 Gorai.002G240700
Gorai.004G144500 Gorai.007G122600
Gorai.003G157400 Gorai.004G213400
Gorai.001G262000 Gorai.006G030100
Gorai.002G174500 Gorai.005G159200
Gorai.001G240700 Gorai.007G080000
Gorai.005G228600 Gorai.012G146300
Gorai.001G216400 Gorai.007G171000
Gorai.009G204700 Gorai.010G012000
Gorai.001G026800 Gorai.010G105900
Gorai.009G162400 Gorai.011G040000
Gorai.002G005700 Gorai.008G033300
Gorai.006G171100 Gorai.012G105100
Gorai.006G168600 Gorai.009G079300
Gorai.009G070500 Gorai.013G249300
Gorai.006G181600 Gorai.012G113000
Gorai.004G283400 Gorai.009G030000
Gorai.003G154200 Gorai.013G117600
Gorai.002G113600 Gorai.005G114900
Gorai.006G171500 Gorai.007G376800
Gorai.002G095100 Gorai.009G445500
Gorai.009G225500 Gorai.010G030700
Gorai.004G081800 Gorai.004G242400
Gorai.004G129900 Gorai.008G258200
Gorai.003G015800 Gorai.007G204400
Gorai.005G105400 Gorai.009G207400
Gorai.006G155900 Gorai.009G404000
Gorai.010G192600 Gorai.012G079900
Gorai.003G028900 Gorai.007G221700
Gorai.005G054900 Gorai.006G073500
Gorai.007G306400 Gorai.013G207700
Gorai.001G266500 Gorai.007G075200
Gorai.003G143400 Gorai.009G108700
Gorai.001G055300 Gorai.006G272600
Gorai.009G238400 Gorai.010G042400
Gorai.004G212200 Gorai.007G023500
Gorai.006G183500 Gorai.012G115700
Gorai.009G030800 Gorai.013G228500
Gorai.003G036300 Gorai.008G088900
Gorai.003G048800 Gorai.011G114900
Gorai.003G145100 Gorai.013G269200
Gorai.004G204400 Gorai.008G241600
Gorai.009G161600 Gorai.010G241700
Gorai.003G135100 Gorai.004G004400
Gorai.005G194900 Gorai.008G157200
Gorai.009G193600 Gorai.009G269700
Gorai.006G165700 Gorai.009G416200
Gorai.001G267500 Gorai.012G091400
Gorai.009G109700 Gorai.013G267700
Gorai.001G060200 Gorai.007G042300
Gorai.001G262600 Gorai.011G095800
Gorai.006G243200 Gorai.011G166600
Gorai.002G241100 Gorai.006G156400
Gorai.009G152400 Gorai.011G048400
Gorai.006G079200 Gorai.011G199400
Gorai.009G192600 Gorai.010G002000
Gorai.004G219200 Gorai.007G142700
Gorai.004G201300 Gorai.007G018000
Gorai.005G094000 Gorai.009G237500
Gorai.010G195000 Gorai.012G118800
Gorai.001G001900 Gorai.009G067900
Gorai.001G081500 Gorai.012G124200
Gorai.002G068200 Gorai.003G001500
Gorai.005G047700 Gorai.006G247500
Gorai.004G207300 Gorai.007G022200
Gorai.006G106600 Gorai.011G287900
Gorai.002G158400 Gorai.002G239900
Gorai.001G040900 Gorai.009G019200
Gorai.004G206000 Gorai.008G242200
Gorai.007G122900 Gorai.008G139800
Gorai.007G266900 Gorai.013G272000
Gorai.004G027400 Gorai.009G004400
Gorai.003G121500 Gorai.008G268100
Gorai.001G268800 Gorai.006G039400
Gorai.001G001500 Gorai.009G068400
Gorai.006G265700 Gorai.009G278900
Gorai.002G256300 Gorai.012G106400
Gorai.005G237800 Gorai.013G044100
Gorai.005G081000 Gorai.009G252800
Gorai.006G120900 Gorai.009G077400
Gorai.010G205900 Gorai.012G005900
Gorai.009G030900 Gorai.010G081800
Gorai.006G256500 Gorai.011G182800
Gorai.009G069600 Gorai.013G211700
Gorai.001G116700 Gorai.006G101600
Gorai.003G143100 Gorai.009G108300
Gorai.006G101100 Gorai.011G083900
Gorai.002G261200 Gorai.012G101800
Gorai.009G239900 Gorai.010G044200
Gorai.002G002700 Gorai.008G036400
Gorai.001G015100 Gorai.009G034900
Gorai.005G132000 Gorai.008G289900
Gorai.001G269400 Gorai.012G088300
Gorai.003G147500 Gorai.013G270100
Gorai.007G377800 Gorai.012G110100
Gorai.001G018200 Gorai.009G038900
Gorai.005G056800 Gorai.011G184800
Gorai.003G031800 Gorai.007G225800
Gorai.004G128900 Gorai.007G016900
Gorai.009G060000 Gorai.011G085400
Gorai.007G076000 Gorai.012G063600
Gorai.004G006200 Gorai.009G096000
Gorai.002G240200 Gorai.009G403000
Gorai.004G074400 Gorai.011G170800
Gorai.006G166700 Gorai.013G027300
Gorai.002G102900 Gorai.013G150400
Gorai.009G057100 Gorai.013G216100
Gorai.009G211300 Gorai.010G018400
Gorai.002G154300 Gorai.002G232600
Gorai.009G002200 Gorai.013G242800
Gorai.007G015700 Gorai.008G268600
Gorai.004G074100 Gorai.011G171100
Gorai.008G061600 Gorai.009G268500
Gorai.008G064200 Gorai.013G032400
Gorai.005G012400 Gorai.011G135700
Gorai.009G242800 Gorai.009G283000
Gorai.006G184400 Gorai.012G118000
Gorai.011G252900 Gorai.012G069000
Gorai.002G169100 Gorai.008G168500
Gorai.002G204000 Gorai.008G039300
Gorai.007G048500 Gorai.008G032700
Gorai.005G127800 Gorai.011G147000
Gorai.004G094000 Gorai.010G127100
Gorai.009G222800 Gorai.010G028700
Gorai.004G083200 Gorai.004G215500
Gorai.010G192000 Gorai.011G295300
Gorai.009G313500 Gorai.011G238700
Gorai.002G084800 Gorai.009G425700
Gorai.009G152700 Gorai.011G048200
Gorai.001G076200 Gorai.008G200100
Gorai.004G079500 Gorai.007G137400
Gorai.002G261700 Gorai.012G112200
Gorai.002G213400 Gorai.005G263000
Gorai.001G269300 Gorai.011G092300
Gorai.003G170700 Gorai.008G106100
Gorai.003G015300 Gorai.007G050700
Gorai.008G038100 Gorai.012G157100
Gorai.006G121100 Gorai.009G079200
Gorai.002G256200 Gorai.007G377200
Gorai.007G214700 Gorai.008G077200
Gorai.005G090900 Gorai.009G243400
Gorai.006G252500 Gorai.011G177100
Gorai.004G081400 Gorai.007G136100
Gorai.005G021100 Gorai.006G226100
Gorai.007G055800 Gorai.007G219300
Gorai.001G242600 Gorai.004G056700
Gorai.009G326000 Gorai.013G091300
Gorai.005G050000 Gorai.006G253700
Gorai.001G075400 Gorai.006G059000
Gorai.003G008400 Gorai.007G049200
Gorai.002G119700 Gorai.008G262100
Gorai.010G231400 Gorai.011G068200
Gorai.002G006300 Gorai.008G033200
Gorai.010G203400 Gorai.011G242500
Gorai.005G061100 Gorai.011G191700
Gorai.009G219100 Gorai.010G025400
Gorai.005G162000 Gorai.008G166700
Gorai.006G108400 Gorai.013G258700
Gorai.003G010300 Gorai.007G195800
Gorai.007G097700 Gorai.008G245400
Gorai.003G129400 Gorai.013G263100
Gorai.006G263400 Gorai.011G189600
Gorai.005G092700 Gorai.010G044800
Gorai.009G240500 Gorai.009G282400
Gorai.001G236100 Gorai.007G151300
Gorai.005G041500 Gorai.006G237100
Gorai.004G037400 Gorai.006G128800
Gorai.012G138800 Gorai.013G064700
Gorai.001G059200 Gorai.007G042700
Gorai.007G215400 Gorai.010G021300
Gorai.003G023100 Gorai.007G212400
Gorai.003G015400 Gorai.008G068100
Gorai.006G030600 Gorai.007G076200
Gorai.003G010600 Gorai.008G063500
Gorai.003G028100 Gorai.008G079700
Gorai.005G187600 Gorai.009G345300
Gorai.002G072600 Gorai.009G434500
Gorai.001G070200 Gorai.006G188100
Gorai.005G008700 Gorai.011G132600
Gorai.010G065700 Gorai.011G080400
Gorai.001G054600 Gorai.007G044900
Gorai.003G076000 Gorai.004G130500
Gorai.005G014500 Gorai.006G229800
Gorai.001G054900 Gorai.007G044400
Gorai.005G128500 Gorai.011G141500
Gorai.002G260900 Gorai.007G378000
Gorai.004G088000 Gorai.004G141400
Gorai.003G013500 Gorai.007G201900
Gorai.008G021100 Gorai.013G049100
Gorai.005G087000 Gorai.009G249300
Gorai.005G056200 Gorai.011G182600
Gorai.007G019200 Gorai.008G259300
Gorai.010G240300 Gorai.011G035700
Gorai.010G231600 Gorai.011G067900
Gorai.006G090900 Gorai.011G054000
Gorai.001G237100 Gorai.007G150400
Gorai.009G163600 Gorai.010G159100
Gorai.002G081600 Gorai.013G164300
Gorai.005G228900 Gorai.013G052500
Gorai.006G091100 Gorai.011G053200
Gorai.007G053300 Gorai.008G073600
Gorai.005G138400 Gorai.013G081600
Gorai.005G235200 Gorai.013G047100
Gorai.010G236300 Gorai.011G054300
Gorai.002G266100 Gorai.006G185000
Gorai.001G262700 Gorai.012G062000
Gorai.006G092400 Gorai.009G154300
Gorai.002G070000 Gorai.009G388000
Gorai.005G234800 Gorai.008G022800
Gorai.008G020500 Gorai.013G050500
Gorai.004G181500 Gorai.008G223200
Gorai.001G029300 Gorai.009G062800
Gorai.005G243300 Gorai.008G028600
Gorai.005G063300 Gorai.011G197000
Gorai.005G212300 Gorai.008G030900
Gorai.002G064700 Gorai.004G029900
Gorai.009G035400 Gorai.010G087400
Gorai.005G109500 Gorai.009G199400
Gorai.010G073800 Gorai.013G230500
Gorai.007G132900 Gorai.007G291700
Gorai.001G069800 Gorai.006G192600
Gorai.006G256300 Gorai.011G182100
Gorai.009G059000 Gorai.010G061000
Gorai.004G040500 Gorai.004G163100
Gorai.002G197700 Gorai.008G036300
Gorai.002G029000 Gorai.006G077000
Gorai.003G132300 Gorai.009G099500
Gorai.007G293800 Gorai.013G123500
Gorai.005G097300 Gorai.010G031000
Gorai.001G239200 Gorai.006G016400
Gorai.002G255200 Gorai.012G102800
Gorai.003G004800 Gorai.008G059900
Gorai.010G115500 Gorai.013G214700
Gorai.009G203600 Gorai.010G011100
Gorai.009G060800 Gorai.009G124700
Gorai.003G140700 Gorai.009G105500
Gorai.011G240600 Gorai.012G004300
Gorai.004G207700 Gorai.008G243500
Gorai.005G094300 Gorai.009G235600
Gorai.001G218000 Gorai.007G169400
Gorai.002G099200 Gorai.013G153400
Gorai.004G103200 Gorai.004G273000
Gorai.006G089400 Gorai.010G241600
Gorai.005G059300 Gorai.011G188700
Gorai.001G029000 Gorai.009G052400
Gorai.003G123200 Gorai.013G260500
Gorai.002G004400 Gorai.005G247700
Gorai.001G115200 Gorai.009G092800
Gorai.002G093700 Gorai.004G032600
Gorai.001G203800 Gorai.007G186600
Gorai.004G183400 Gorai.007G033200
Gorai.003G031100 Gorai.007G224500
Gorai.001G108700 Gorai.009G100800
Gorai.002G082700 Gorai.013G163600
Gorai.001G119000 Gorai.006G108300
Gorai.005G060900 Gorai.006G261700
Gorai.011G255400 Gorai.013G023100
Gorai.001G240300 Gorai.012G052100
Gorai.002G199900 Gorai.008G037300
Gorai.005G216800 Gorai.012G139100
Gorai.009G234000 Gorai.010G037900
Gorai.004G131400 Gorai.007G020600
Gorai.007G021400 Gorai.008G239300
Gorai.005G236800 Gorai.013G045500
Gorai.001G264600 Gorai.007G075500
Gorai.005G110200 Gorai.009G197400
Gorai.002G101600 Gorai.007G309200
Gorai.002G262700 Gorai.006G183700
Gorai.003G025600 Gorai.008G077600
Gorai.009G311500 Gorai.011G238000
Gorai.004G127800 Gorai.008G261900
Gorai.006G271700 Gorai.007G042600
Gorai.004G079200 Gorai.005G042000
Gorai.001G118200 Gorai.009G089000
Gorai.011G268400 Gorai.012G072300
Gorai.007G027700 Gorai.008G237600
Gorai.003G182400 Gorai.007G032000
Gorai.001G004200 Gorai.011G076900
Gorai.002G180000 Gorai.005G162400
Gorai.001G224500 Gorai.007G163700
Gorai.008G043800 Gorai.012G164000
Gorai.009G037600 Gorai.010G091600
Gorai.002G257100 Gorai.007G376600
Gorai.001G269500 Gorai.012G087800
Gorai.009G104500 Gorai.013G266100
Gorai.006G229100 Gorai.011G141600
Gorai.009G233400 Gorai.010G037300
Gorai.009G209900 Gorai.010G017500
Gorai.001G239700 Gorai.004G217800
Gorai.004G144000 Gorai.008G140500
Gorai.004G168400 Gorai.008G111700
Gorai.002G030900 Gorai.006G265300
Gorai.001G052500 Gorai.008G213100
Gorai.001G129400 Gorai.006G119500
Gorai.009G236900 Gorai.009G281000
Gorai.004G038700 Gorai.004G166300
Gorai.003G030100 Gorai.007G223200
Gorai.001G066600 Gorai.007G040500
Gorai.009G166100 Gorai.011G030900
Gorai.002G244400 Gorai.009G409800
Gorai.009G117200 Gorai.010G142800
Gorai.005G047900 Gorai.006G247800
Gorai.007G040800 Gorai.008G200700
Gorai.005G263400 Gorai.008G043700
Gorai.005G047800 Gorai.011G172000
Gorai.005G176400 Gorai.012G173300
Gorai.010G184600 Gorai.011G011400
Gorai.005G085000 Gorai.009G251000
Gorai.002G235900 Gorai.006G150200
Gorai.008G025000 Gorai.013G043800
Gorai.005G012300 Gorai.011G135600
Gorai.004G084700 Gorai.004G214100
Gorai.005G098500 Gorai.010G028400
Gorai.006G144700 Gorai.009G105900
Gorai.009G195300 Gorai.010G005100
Gorai.009G022400 Gorai.010G067900
Gorai.005G133500 Gorai.008G155700
Gorai.007G215200 Gorai.011G106100
Gorai.006G228200 Gorai.011G143200
Gorai.001G016800 Gorai.013G222700
Gorai.006G078900 Gorai.011G198500
Gorai.004G157900 Gorai.007G098200
Gorai.009G163800 Gorai.011G033600
Gorai.009G266800 Gorai.013G134100
Gorai.010G141300 Gorai.011G002000
Gorai.002G072200 Gorai.007G321200
Gorai.011G238500 Gorai.012G005000
Gorai.001G059500 Gorai.007G042400
Gorai.006G170400 Gorai.012G107200
Gorai.004G222200 Gorai.007G149600
Gorai.007G296600 Gorai.013G123900
Gorai.005G041400 Gorai.006G053000
Gorai.006G204800 Gorai.008G265200
Gorai.007G025100 Gorai.008G251700
Gorai.003G125300 Gorai.013G261100
Gorai.009G071400 Gorai.013G250300
Gorai.002G213700 Gorai.012G163400
Gorai.005G057300 Gorai.011G185700
Gorai.002G262500 Gorai.012G116700
Gorai.006G219800 Gorai.011G161900
Gorai.009G243100 Gorai.010G047900
Gorai.007G215600 Gorai.010G021700
Gorai.002G127700 Gorai.010G010100
Gorai.001G064700 Gorai.006G269400
Gorai.006G268100 Gorai.008G199300
Gorai.002G216000 Gorai.005G190500
Gorai.002G245600 Gorai.009G412700
Gorai.001G079000 Gorai.008G195500
Gorai.009G166200 Gorai.011G030700
Gorai.006G073300 Gorai.006G250800
Gorai.005G228300 Gorai.012G146000
Gorai.006G230600 Gorai.011G137200
Gorai.002G247000 Gorai.006G163100
Gorai.004G168000 Gorai.008G111300
Gorai.007G292300 Gorai.011G183500
Gorai.006G270400 Gorai.008G204800
Gorai.001G234000 Gorai.003G034300
Gorai.009G035200 Gorai.013G225300
Gorai.004G104000 Gorai.004G273100
Gorai.009G167000 Gorai.011G030000
Gorai.001G033200 Gorai.009G017500
Gorai.009G059300 Gorai.013G235500
Gorai.006G076600 Gorai.011G191800
Gorai.005G050900 Gorai.006G252900
Gorai.006G009900 Gorai.007G039600
Gorai.009G152900 Gorai.010G237600
Gorai.002G261400 Gorai.009G093900
Gorai.001G259400 Gorai.012G059300
Gorai.003G124800 Gorai.009G094100
Gorai.003G137200 Gorai.011G246000
Gorai.009G226400 Gorai.010G031900
Gorai.002G178600 Gorai.008G166800
Gorai.004G085400 Gorai.007G131900
Gorai.004G107500 Gorai.013G235300
Gorai.002G067300 Gorai.013G171300
Gorai.009G280200 Gorai.010G038100
Gorai.002G267100 Gorai.006G151500
Gorai.006G141200 Gorai.013G250100
Gorai.003G081600 Gorai.007G106800
Gorai.001G065800 Gorai.008G201400
Gorai.002G024300 Gorai.006G239900
Gorai.001G195400 Gorai.007G169900
Gorai.002G098800 Gorai.013G153800
Gorai.004G028600 Gorai.009G429900
Gorai.005G252500 Gorai.008G034300
Gorai.008G185500 Gorai.013G080200
Gorai.001G103500 Gorai.004G012900
Gorai.005G245300 Gorai.008G030000
Gorai.001G117900 Gorai.009G089200
Gorai.005G253000 Gorai.008G034800
Gorai.009G239400 Gorai.010G043600
Gorai.010G236100 Gorai.011G056300
Gorai.009G317000 Gorai.011G246400
Gorai.001G043900 Gorai.009G058600
Gorai.005G249000 Gorai.008G032300
Gorai.005G232100 Gorai.013G050200
Gorai.001G041200 Gorai.004G277700
Gorai.004G190200 Gorai.007G030900
Gorai.009G208500 Gorai.010G016200
Gorai.005G107400 Gorai.010G010800
Gorai.009G031300 Gorai.010G082300
Gorai.008G013500 Gorai.012G138700
Gorai.007G044600 Gorai.008G210100
Gorai.002G100600 Gorai.013G152300
Gorai.011G072000 Gorai.013G219600
Gorai.006G074800 Gorai.011G183300
Gorai.001G075600 Gorai.007G039900
Gorai.005G019700 Gorai.006G227400
Gorai.007G308600 Gorai.013G209200
Gorai.002G259000 Gorai.003G126900
Gorai.005G051400 Gorai.011G177200
Gorai.002G266400 Gorai.006G185200
Gorai.001G018600 Gorai.009G039200
Gorai.002G200000 Gorai.008G037500
Gorai.006G266900 Gorai.008G193400
Gorai.002G156700 Gorai.007G362000
Gorai.004G277400 Gorai.010G064300
Gorai.006G105700 Gorai.013G259800
Gorai.001G037100 Gorai.009G061600
Gorai.004G216100 Gorai.007G137100
Gorai.012G146500 Gorai.013G052700
Gorai.006G044500 Gorai.012G083900
Gorai.003G158900 Gorai.004G212100
Gorai.004G211400 Gorai.008G246400
Gorai.006G207600 Gorai.008G254800
Gorai.009G167300 Gorai.010G256700
Gorai.002G003900 Gorai.005G154500
Gorai.011G234400 Gorai.012G006900
Gorai.009G056700 Gorai.013G215800
Gorai.002G162700 Gorai.012G148400
Gorai.002G094200 Gorai.013G156900
Gorai.008G026200 Gorai.013G040700
Gorai.003G027300 Gorai.008G078600
Gorai.001G271200 Gorai.012G087000
Gorai.004G221100 Gorai.007G146600
Gorai.004G079300 Gorai.004G216400
Gorai.004G008400 Gorai.009G087900
Gorai.002G076300 Gorai.009G430900
Gorai.005G101700 Gorai.009G213900
Gorai.007G072700 Gorai.012G125000
Gorai.005G088500 Gorai.009G284000
Gorai.009G197600 Gorai.010G007100
Gorai.001G111200 Gorai.009G098600
Gorai.002G096100 Gorai.013G156000
Gorai.010G242700 Gorai.011G031800
Gorai.005G090400 Gorai.009G244400
Gorai.001G116600 Gorai.006G105800
Gorai.005G050500 Gorai.011G175000
Gorai.006G001000 Gorai.007G072100
Gorai.004G074000 Gorai.007G143300
Gorai.004G166100 Gorai.008G108800
Gorai.007G297200 Gorai.013G124200
Gorai.005G101200 Gorai.009G215500
Gorai.006G127100 Gorai.009G073700
Gorai.001G129800 Gorai.006G120800
Gorai.004G053100 Gorai.007G130300
Gorai.002G094500 Gorai.007G168700
Gorai.009G206200 Gorai.010G013500
Gorai.008G025400 Gorai.013G042300
Gorai.010G095200 Gorai.013G221900
Gorai.005G183300 Gorai.008G158500
Gorai.008G296900 Gorai.013G029000
Gorai.007G050900 Gorai.007G203800
Gorai.009G206300 Gorai.010G013800
Gorai.005G217200 Gorai.012G139200
Gorai.006G088300 Gorai.011G030200
Gorai.004G020200 Gorai.013G245500
Gorai.001G018300 Gorai.009G039000
Gorai.009G267000 Gorai.013G133600
Gorai.009G194700 Gorai.010G004400
Gorai.004G205900 Gorai.008G242100
Gorai.007G306600 Gorai.013G129500
Gorai.009G052700 Gorai.013G218300
Gorai.006G211900 Gorai.008G239400
Gorai.003G083700 Gorai.006G208300
Gorai.010G231100 Gorai.011G070800
Gorai.007G120600 Gorai.013G131000
Gorai.001G106800 Gorai.003G137900
Gorai.003G012900 Gorai.008G065500
Gorai.006G163300 Gorai.009G414600
Gorai.006G195100 Gorai.008G184400
Gorai.002G080400 Gorai.013G164800
Gorai.001G051200 Gorai.008G214000
Gorai.009G238600 Gorai.010G042600
Gorai.002G089600 Gorai.009G440100
Gorai.004G289900 Gorai.010G107100
Gorai.005G195600 Gorai.008G156700
Gorai.006G259100 Gorai.011G199300
Gorai.009G198100 Gorai.010G007300
Gorai.010G228200 Gorai.011G075000
Gorai.008G024300 Gorai.013G044800
Gorai.009G191000 Gorai.009G268600
Gorai.002G087800 Gorai.009G435000
Gorai.005G092600 Gorai.010G045100
Gorai.001G275400 Gorai.011G088100
Gorai.006G258100 Gorai.011G200700
Gorai.002G265900 Gorai.012G118300
Gorai.002G073300 Gorai.009G433800
Gorai.006G260300 Gorai.011G193600
Gorai.004G090500 Gorai.007G127700
Gorai.009G208600 Gorai.009G275000
Gorai.010G159600 Gorai.011G034200
Gorai.004G235800 Gorai.007G124900
Gorai.001G037200 Gorai.009G061900
Gorai.009G059200 Gorai.013G219000
Gorai.003G142900 Gorai.009G108100
Gorai.010G242900 Gorai.011G031400
Gorai.005G066600 Gorai.006G079900
Gorai.009G207300 Gorai.010G015600
Gorai.009G069100 Gorai.013G212000
Gorai.006G039700 Gorai.011G092500
Gorai.009G065100 Gorai.010G120300
Gorai.009G027500 Gorai.010G077100
Gorai.009G246300 Gorai.010G051100
Gorai.005G096000 Gorai.009G230500
Gorai.005G027500 Gorai.006G224000
Gorai.001G004000 Gorai.009G023700
Gorai.004G022500 Gorai.013G241900
Gorai.006G088900 Gorai.009G162900
Gorai.010G200000 Gorai.011G272200
Gorai.002G247800 Gorai.007G373500
Gorai.003G047800 Gorai.011G114200
Gorai.003G158000 Gorai.004G213100
Gorai.003G016900 Gorai.008G069800
Gorai.001G262100 Gorai.012G061700
Gorai.006G030200 Gorai.012G061500
Gorai.005G065500 Gorai.006G078800
Gorai.007G050200 Gorai.008G067300
Gorai.002G091100 Gorai.004G031800
Gorai.006G205700 Gorai.008G258500
Gorai.002G115900 Gorai.009G187600
Gorai.009G240000 Gorai.010G044300
Gorai.005G050300 Gorai.011G174300
Gorai.009G315900 Gorai.011G242000
Gorai.002G197200 Gorai.008G036000
Gorai.009G026200 Gorai.010G073300
Gorai.001G121200 Gorai.006G111100
Gorai.007G205700 Gorai.008G068900
Gorai.005G175300 Gorai.012G066300
Gorai.002G234900 Gorai.006G149100
Gorai.003G014900 Gorai.008G068000
Gorai.005G243200 Gorai.013G037400
Gorai.006G029400 Gorai.012G061000
Gorai.009G226000 Gorai.010G031600
Gorai.002G038300 Gorai.009G358200
Gorai.011G269600 Gorai.012G073000
Gorai.002G118800 Gorai.009G188700
Gorai.003G045300 Gorai.009G240400
Gorai.001G176400 Gorai.004G165200
Gorai.007G284900 Gorai.013G201600
Gorai.001G077200 Gorai.008G199200
Gorai.009G207500 Gorai.010G015900
Gorai.009G243500 Gorai.010G048300
Gorai.002G211900 Gorai.012G162000
Gorai.001G060100 Gorai.008G205300
Gorai.006G026900 Gorai.007G077800
Gorai.001G111600 Gorai.007G376400
Gorai.007G299400 Gorai.013G125400
Gorai.006G059300 Gorai.007G182700
Gorai.003G005200 Gorai.007G190300
Gorai.001G092200 Gorai.001G211700
Gorai.009G168900 Gorai.010G154300
Gorai.002G026100 Gorai.005G052900
Gorai.004G057600 Gorai.007G150500
Gorai.006G155800 Gorai.009G403800
Gorai.005G058700 Gorai.011G188200
Gorai.002G098600 Gorai.013G154000
Gorai.005G042900 Gorai.006G239300
Gorai.003G163000 Gorai.008G243200
Gorai.007G065000 Gorai.011G122400
Gorai.004G102000 Gorai.013G246000
Gorai.006G041000 Gorai.011G091500
Gorai.011G241800 Gorai.012G010900
Gorai.002G206600 Gorai.005G259000
Gorai.010G168100 Gorai.011G047700
Gorai.006G034300 Gorai.012G064500
Gorai.001G070300 Gorai.006G188200
Gorai.002G171700 Gorai.008G168400
Gorai.006G230300 Gorai.011G137500
Gorai.009G127100 Gorai.011G084700
Gorai.007G292200 Gorai.013G203800
Gorai.011G236400 Gorai.012G006000
Gorai.005G061600 Gorai.006G261200
Gorai.010G016700 Gorai.013G041800
Gorai.005G064800 Gorai.011G197600
Gorai.007G204100 Gorai.008G068500
Gorai.002G118500 Gorai.009G188300
Gorai.003G034200 Gorai.008G087500
Gorai.003G183800 Gorai.008G225400
Gorai.005G042300 Gorai.006G238700
Gorai.009G231300 Gorai.010G035800
Gorai.003G183300 Gorai.007G032500
Gorai.006G116400 Gorai.009G100000
Gorai.003G025100 Gorai.007G213300
Gorai.001G272000 Gorai.006G042500
Gorai.002G080200 Gorai.013G165000
Gorai.008G069200 Gorai.011G102600
Gorai.004G285200 Gorai.010G091100
Gorai.009G242400 Gorai.010G046900
Gorai.007G193400 Gorai.009G194000
Gorai.011G255300 Gorai.012G069500
Gorai.002G093400 Gorai.009G443600
Gorai.003G009700 Gorai.007G195100
Gorai.006G092300 Gorai.009G154200
Gorai.003G125000 Gorai.013G261000
Gorai.007G044100 Gorai.008G209500
Gorai.004G008100 Gorai.006G109100
Gorai.007G350800 Gorai.010G070800
Gorai.006G162100 Gorai.009G414000
Gorai.004G285700 Gorai.009G039400
Gorai.001G110500 Gorai.003G132100
Gorai.002G213000 Gorai.009G343300
Gorai.012G148200 Gorai.013G049600
Gorai.009G244300 Gorai.010G048700
Gorai.003G034700 Gorai.007G057800
Gorai.008G246100 Gorai.009G410300
Gorai.006G000600 Gorai.012G083000
Gorai.007G048100 Gorai.011G099300
Gorai.004G057900 Gorai.004G223400
Gorai.002G189100 Gorai.008G161700
Gorai.004G165600 Gorai.008G108300
Gorai.003G006000 Gorai.008G061900
Gorai.007G010500 Gorai.008G280000
Gorai.004G177100 Gorai.008G218800
Gorai.002G088000 Gorai.009G435100
Gorai.004G281800 Gorai.010G077000
Gorai.001G235100 Gorai.004G223600
Gorai.008G182300 Gorai.008G191300
Gorai.001G236300 Gorai.004G057700
Gorai.009G124800 Gorai.010G117900
Gorai.010G088500 Gorai.013G224100
Gorai.005G231200 Gorai.008G020100
Gorai.006G261600 Gorai.011G191600
Gorai.009G245600 Gorai.010G050200
Gorai.009G122900 Gorai.010G140900
Gorai.010G168200 Gorai.011G047800
Gorai.001G015400 Gorai.009G035500
Gorai.009G244500 Gorai.010G048900
Gorai.004G280000 Gorai.009G024600
Gorai.009G131200 Gorai.011G083600
Gorai.010G107600 Gorai.013G218900
Gorai.004G131000 Gorai.007G020400
Gorai.004G164200 Gorai.008G106700
Gorai.011G093000 Gorai.012G089800
Gorai.002G093300 Gorai.013G157800
Gorai.009G231800 Gorai.010G036300
Gorai.007G050100 Gorai.011G101200
Gorai.005G230300 Gorai.013G050900
Gorai.002G267000 Gorai.006G186000
Gorai.008G025300 Gorai.013G042400
Gorai.004G277800 Gorai.010G064900
Gorai.005G046300 Gorai.006G245200
Gorai.001G001600 Gorai.009G068300
Gorai.009G006700 Gorai.013G246200
Gorai.001G064800 Gorai.008G188500
Gorai.011G280300 Gorai.013G019600
Gorai.003G029000 Gorai.008G080800
Gorai.003G057000 Gorai.011G064900
Gorai.006G088500 Gorai.011G030800
Gorai.008G023200 Gorai.013G047000
Gorai.010G243400 Gorai.013G171700
Gorai.002G066000 Gorai.013G172000
Gorai.006G170300 Gorai.012G107500
Gorai.009G192200 Gorai.010G001900
Gorai.006G101300 Gorai.010G225500
Gorai.003G080700 Gorai.008G270000
Gorai.004G077000 Gorai.007G139500
Gorai.011G278400 Gorai.013G020500
Gorai.004G091600 Gorai.007G127200
Gorai.004G142300 Gorai.011G191000
Gorai.006G217500 Gorai.007G033100
Gorai.005G138200 Gorai.013G080300
Gorai.005G100300 Gorai.009G217200
Gorai.004G212000 Gorai.007G023400
Gorai.004G128700 Gorai.008G260100
Gorai.010G232300 Gorai.011G064400
Gorai.001G087100 Gorai.005G131800
Gorai.005G228400 Gorai.012G146100
Gorai.001G259100 Gorai.006G028000
Gorai.004G215900 Gorai.007G136400
Gorai.012G078300 Gorai.013G017100
Gorai.002G028400 Gorai.011G190600
Gorai.002G123500 Gorai.005G252100
Gorai.002G199400 Gorai.012G156400
Gorai.003G062800 Gorai.011G072300
Gorai.002G088800 Gorai.009G438300
Gorai.007G041200 Gorai.008G187800
Gorai.003G075900 Gorai.004G130400
Gorai.004G022400 Gorai.006G127600
Gorai.010G172200 Gorai.011G053400
Gorai.001G059000 Gorai.008G206300
Gorai.007G299100 Gorai.011G136900
Gorai.005G100000 Gorai.009G217800
Gorai.004G288100 Gorai.013G188800
Gorai.005G100100 Gorai.009G217700
Gorai.009G227800 Gorai.010G033000
Gorai.003G150600 Gorai.009G113600
Gorai.010G218600 Gorai.011G209400
Gorai.001G041100 Gorai.009G019100
Gorai.009G230800 Gorai.010G035600
Gorai.002G113900 Gorai.005G114700
Gorai.009G029700 Gorai.013G228800
Gorai.009G059400 Gorai.013G214300
Gorai.003G084800 Gorai.008G273000
Gorai.002G158900 Gorai.007G370500
Gorai.009G345000 Gorai.012G058700
Gorai.011G082000 Gorai.013G215500
Gorai.007G199300 Gorai.011G100300
Gorai.009G128300 Gorai.010G225300
Gorai.005G243600 Gorai.008G028800
Gorai.007G371700 Gorai.009G410600
Gorai.005G046700 Gorai.006G246400
Gorai.009G205700 Gorai.010G012900
Gorai.009G292000 Gorai.013G009900
Gorai.011G288400 Gorai.013G018000
Gorai.002G122800 Gorai.010G003000
Gorai.003G029300 Gorai.007G222200
Gorai.002G237600 Gorai.006G152300
Gorai.002G174000 Gorai.005G158900
Gorai.002G112500 Gorai.005G117700
Gorai.001G071900 Gorai.008G192500
Gorai.003G025300 Gorai.007G213700
Gorai.001G007600 Gorai.010G074600
Gorai.005G057700 Gorai.006G075600
Gorai.009G198200 Gorai.010G007400
Gorai.003G134300 Gorai.009G100600
Gorai.009G316900 Gorai.011G246100
Gorai.003G034000 Gorai.007G228300
Gorai.001G000400 Gorai.013G211400
Gorai.004G220900 Gorai.005G050100
Gorai.009G291800 Gorai.013G010100
Gorai.005G039100 Gorai.011G162900
Gorai.009G231100 Gorai.010G035700
Gorai.007G195500 Gorai.011G098800
Gorai.003G016500 Gorai.011G102400
Gorai.002G098500 Gorai.007G310400
Gorai.009G242100 Gorai.010G046600
Gorai.006G187100 Gorai.012G060800
Gorai.009G027000 Gorai.010G074900
Gorai.004G083500 Gorai.007G134200
Gorai.006G060900 Gorai.006G189600
Gorai.005G175000 Gorai.008G162000
Gorai.007G032800 Gorai.008G225600
Gorai.005G063900 Gorai.011G197300
Gorai.002G195200 Gorai.005G253300
Gorai.002G132700 Gorai.009G277000
Gorai.009G426200 Gorai.013G163200
Gorai.009G153900 Gorai.011G046000
Gorai.001G005900 Gorai.010G072700
Gorai.005G240200 Gorai.013G041000
Gorai.009G015700 Gorai.013G234800
Gorai.002G230700 Gorai.007G360500
Gorai.003G064000 Gorai.010G107900
Gorai.001G134300 Gorai.009G075400
Gorai.007G113000 Gorai.008G265100
Gorai.007G066000 Gorai.011G118900
Gorai.007G064600 Gorai.011G115500
Gorai.006G011300 Gorai.012G049600
Gorai.002G128000 Gorai.009G202100
Gorai.002G114000 Gorai.009G186400
Gorai.009G222700 Gorai.009G277700
Gorai.007G344600 Gorai.013G122200
Gorai.004G281900 Gorai.010G077700
Gorai.004G009100 Gorai.009G086900
Gorai.006G087900 Gorai.011G029600
Gorai.004G129800 Gorai.006G205900
Gorai.002G239400 Gorai.009G401400
Gorai.006G156100 Gorai.009G404200
Gorai.002G073100 Gorai.013G167600
Gorai.005G196300 Gorai.008G156200
Gorai.009G224000 Gorai.010G029500
Gorai.008G182700 Gorai.008G190600
Gorai.002G079500 Gorai.004G029600
Gorai.006G037700 Gorai.007G074400
Gorai.001G031700 Gorai.009G061700
Gorai.001G016300 Gorai.009G036600
Gorai.002G102200 Gorai.013G151300
Gorai.002G119100 Gorai.009G188900
Gorai.001G034600 Gorai.011G084800
Gorai.007G051700 Gorai.008G070400
Gorai.009G199600 Gorai.010G008200
Gorai.002G264600 Gorai.012G117200
Gorai.001G061900 Gorai.006G270100
Gorai.007G306500 Gorai.013G129400
Gorai.004G052500 Gorai.008G146200
Gorai.006G072100 Gorai.007G146000
Gorai.009G129200 Gorai.011G079700
Gorai.001G221700 Gorai.007G166200
Gorai.007G291600 Gorai.011G183200
Gorai.002G070400 Gorai.009G388800
Gorai.009G031600 Gorai.010G083100
Gorai.009G078000 Gorai.013G256400
Gorai.004G201800 Gorai.007G021300
Gorai.007G214800 Gorai.008G077300
Gorai.010G141400 Gorai.011G002200
Gorai.009G161900 Gorai.011G039100
Gorai.006G206300 Gorai.007G110100
Gorai.005G062300 Gorai.011G194300
Gorai.005G192000 Gorai.012G122000
Gorai.005G100600 Gorai.009G216900
Gorai.009G322800 Gorai.012G079300
Gorai.004G143800 Gorai.007G123500
Gorai.006G040200 Gorai.012G088700
Gorai.001G077400 Gorai.008G199000
Gorai.009G068100 Gorai.013G212200
Gorai.005G093100 Gorai.009G282200
Gorai.005G108300 Gorai.010G009500
Gorai.002G156900 Gorai.007G361900
Gorai.006G178600 Gorai.012G108800
Gorai.004G056000 Gorai.004G217400
Gorai.004G162700 Gorai.007G090500
Gorai.003G162800 Gorai.004G207600
Gorai.001G077800 Gorai.008G197400
Gorai.006G267600 Gorai.008G197100
Gorai.001G264900 Gorai.012G064000
Gorai.006G218800 Gorai.011G164000
Gorai.006G165000 Gorai.009G110300
Gorai.002G237200 Gorai.006G151900
Gorai.001G271500 Gorai.011G086100
Gorai.009G128500 Gorai.011G084100
Gorai.003G011600 Gorai.007G047400
Gorai.006G034600 Gorai.007G075300
Gorai.001G242400 Gorai.007G141200
Gorai.009G211400 Gorai.010G019500
Gorai.003G107400 Gorai.008G202400
Gorai.002G082100 Gorai.013G164000
Gorai.002G234700 Gorai.006G148800
Gorai.003G022900 Gorai.007G211400
Gorai.009G160600 Gorai.010G161300
Gorai.005G087100 Gorai.009G249200
Gorai.011G271400 Gorai.012G073300
Gorai.002G257000 Gorai.007G376700
Gorai.003G141100 Gorai.009G106300
Gorai.009G327500 Gorai.013G102300
Gorai.003G157600 Gorai.008G247800
Gorai.003G180700 Gorai.008G227600
Gorai.002G063500 Gorai.009G372700
Gorai.003G157500 Gorai.008G275500
Gorai.008G012600 Gorai.013G065600
Gorai.002G166900 Gorai.012G121400
Gorai.002G088300 Gorai.009G438000
Gorai.005G041900 Gorai.006G238200
Gorai.009G057900 Gorai.011G083400
Gorai.009G154900 Gorai.011G044400
Gorai.001G119300 Gorai.006G109400
Gorai.002G237300 Gorai.006G152000
Gorai.006G104800 Gorai.013G265200
Gorai.009G128800 Gorai.011G071500
Gorai.003G015600 Gorai.007G204000
Gorai.011G279000 Gorai.013G019900
Gorai.011G280500 Gorai.013G019500
Gorai.004G079400 Gorai.004G216300
Gorai.001G009800 Gorai.009G028600
Gorai.004G076600 Gorai.009G234900
Gorai.007G198300 Gorai.008G065200
Gorai.001G240600 Gorai.006G014100
Gorai.001G055900 Gorai.008G157100
Gorai.007G028300 Gorai.008G234800
Gorai.006G233000 Gorai.011G131100
Gorai.002G266800 Gorai.012G119500
Gorai.007G114700 Gorai.008G263600
Gorai.003G026800 Gorai.007G216800
Gorai.005G244400 Gorai.008G029600
Gorai.006G055400 Gorai.011G162600
Gorai.001G006600 Gorai.009G026100
Gorai.001G061600 Gorai.012G090700
Gorai.002G263200 Gorai.012G114200
Gorai.004G177500 Gorai.008G219000
Gorai.002G252500 Gorai.012G108700
Gorai.005G065600 Gorai.011G198400
Gorai.008G161400 Gorai.012G173200
Gorai.002G128300 Gorai.009G273500
Gorai.005G052000 Gorai.011G177300
Gorai.003G185400 Gorai.008G224000
Gorai.001G130100 Gorai.006G111500
Gorai.005G138300 Gorai.007G180900
Gorai.002G260600 Gorai.012G111300
Gorai.008G260600 Gorai.008G264900
Gorai.003G005800 Gorai.010G050300
Gorai.009G098900 Gorai.013G263500
Gorai.003G144600 Gorai.013G268700
Gorai.011G278600 Gorai.013G020300
Gorai.009G153400 Gorai.010G167600
Gorai.005G238700 Gorai.013G042700
Gorai.002G069300 Gorai.013G169100
Gorai.006G270200 Gorai.008G204500
Gorai.003G029900 Gorai.011G108000
Gorai.009G058800 Gorai.010G115800
Gorai.006G000300 Gorai.012G082700
Gorai.009G212100 Gorai.010G019900
Gorai.010G116200 Gorai.013G236000
Gorai.007G043700 Gorai.008G208800
Gorai.002G030200 Gorai.011G200100
Gorai.002G157200 Gorai.007G366600
Gorai.011G245700 Gorai.012G068000
Gorai.002G257800 Gorai.012G103700
Gorai.004G130200 Gorai.007G016300
Gorai.004G282200 Gorai.009G028100
Gorai.001G222500 Gorai.007G165700
Gorai.009G227600 Gorai.010G032800
Gorai.001G030600 Gorai.009G061000
Gorai.007G056200 Gorai.007G221900
Gorai.006G269700 Gorai.008G203400
Gorai.007G016700 Gorai.008G266000
Gorai.005G090000 Gorai.010G049900
Gorai.002G048000 Gorai.013G175400
Gorai.001G205700 Gorai.007G184400
Gorai.002G247700 Gorai.009G414900
Gorai.001G263000 Gorai.012G062300
Gorai.009G219800 Gorai.010G025800
Gorai.001G026000 Gorai.009G048200
Gorai.005G197700 Gorai.012G126200
Gorai.003G119000 Gorai.008G268200
Gorai.003G085800 Gorai.004G137800
Gorai.002G176200 Gorai.012G181800
Gorai.009G130400 Gorai.011G081500
Gorai.002G099700 Gorai.009G450100
Gorai.009G153500 Gorai.011G046400
Gorai.009G196500 Gorai.009G270900
Gorai.009G316800 Gorai.011G245900
Gorai.001G238300 Gorai.005G052500
Gorai.006G184700 Gorai.012G118700
Gorai.008G161800 Gorai.008G203800
Gorai.002G239700 Gorai.009G193000
Gorai.002G073400 Gorai.013G167500
Gorai.002G256700 Gorai.006G171000
Gorai.005G217100 Gorai.013G063900
Gorai.001G140400 Gorai.006G129500
Gorai.007G249200 Gorai.007G348100
Gorai.011G279100 Gorai.013G019800
Gorai.007G297300 Gorai.007G342300
Gorai.003G027000 Gorai.011G106600
Gorai.009G246600 Gorai.010G051300
Gorai.008G169900 Gorai.013G032100
Gorai.001G058900 Gorai.006G272000
Gorai.006G012200 Gorai.012G050300
Gorai.005G045100 Gorai.006G241900
Gorai.002G024700 Gorai.006G070300
Gorai.011G268700 Gorai.012G072600
Gorai.008G018600 Gorai.013G052900
Gorai.010G012300 Gorai.013G052400
Gorai.001G021400 Gorai.011G275900
Gorai.002G124500 Gorai.010G005600
Gorai.010G064200 Gorai.013G215400
Gorai.006G127900 Gorai.013G251400
Gorai.007G316900 Gorai.009G434600
Gorai.006G205400 Gorai.008G259400
Gorai.006G104900 Gorai.009G090300
Gorai.002G029200 Gorai.006G259700
Gorai.004G017700 Gorai.013G248100
Gorai.001G016700 Gorai.010G090800
Gorai.006G102800 Gorai.013G259100
Gorai.004G039600 Gorai.004G165100
Gorai.009G162200 Gorai.011G039600
Gorai.004G002300 Gorai.013G265900
Gorai.007G064700 Gorai.011G115700
Gorai.005G104200 Gorai.009G210400
Gorai.002G164400 Gorai.005G183900
Gorai.006G022000 Gorai.012G055300
Gorai.004G008200 Gorai.006G109800
Gorai.008G176800 Gorai.013G094500
Gorai.005G134600 Gorai.006G190500
Gorai.006G162600 Gorai.009G414400
Gorai.002G211600 Gorai.008G043000
Gorai.008G029500 Gorai.012G155300
Gorai.002G166300 Gorai.008G294300
Gorai.005G239200 Gorai.010G114500
Gorai.001G191000 Gorai.007G165300
Gorai.004G144300 Gorai.007G123000
Gorai.003G018000 Gorai.008G070100
Gorai.006G273100 Gorai.007G045000
Gorai.001G051300 Gorai.008G213900
Gorai.005G056100 Gorai.006G256200
Gorai.011G267200 Gorai.012G071300
Gorai.003G015100 Gorai.007G203400
Gorai.001G018700 Gorai.009G039300
Gorai.009G056900 Gorai.010G113300
Gorai.007G215000 Gorai.008G077400
Gorai.007G106300 Gorai.008G252600
Gorai.009G135100 Gorai.011G004200
Gorai.010G202900 Gorai.012G067700
Gorai.001G270600 Gorai.012G087300
Gorai.009G161500 Gorai.011G038600
Gorai.003G081400 Gorai.008G252900
Gorai.006G153000 Gorai.009G400000
Gorai.009G063000 Gorai.013G215900
Gorai.010G200500 Gorai.011G268500
Gorai.003G008800 Gorai.007G193300
Gorai.001G072400 Gorai.007G035800
Gorai.006G168200 Gorai.009G419500
Gorai.001G105800 Gorai.003G139400
Gorai.009G319600 Gorai.012G070900
Gorai.003G084300 Gorai.006G208400
Gorai.001G055600 Gorai.008G209000
Gorai.009G036500 Gorai.010G090200
Gorai.002G213300 Gorai.009G337400
Gorai.001G219600 Gorai.007G167700
Gorai.003G084000 Gorai.007G025000
Gorai.005G059200 Gorai.011G188600
Gorai.002G121100 Gorai.009G269100
Gorai.010G138100 Gorai.010G224200
Gorai.002G148600 Gorai.012G076300
Gorai.006G044200 Gorai.007G071700
Gorai.006G159200 Gorai.009G409500
Gorai.009G209300 Gorai.010G017000
Gorai.002G199200 Gorai.008G037000
Gorai.008G201500 Gorai.013G223300
Gorai.005G196500 Gorai.007G044700
Gorai.009G238000 Gorai.010G041900
Gorai.008G182900 Gorai.013G077900
Gorai.001G038100 Gorai.010G118800
Gorai.009G219600 Gorai.010G025700
Gorai.004G019000 Gorai.009G072400
Gorai.006G105000 Gorai.009G090400
Gorai.005G087500 Gorai.009G248900
Gorai.002G024000 Gorai.011G168600
Gorai.005G048000 Gorai.006G247900
Gorai.002G260500 Gorai.004G006600
Gorai.002G255700 Gorai.006G169500
Gorai.004G029100 Gorai.009G430400
Gorai.002G080600 Gorai.013G164700
Gorai.006G258700 Gorai.011G199600
Gorai.006G014200 Gorai.012G051900
Gorai.001G014300 Gorai.010G086700
Gorai.005G100200 Gorai.009G217600
Gorai.003G034600 Gorai.007G228900
Gorai.003G159100 Gorai.004G211800
Gorai.006G105500 Gorai.009G090900
Gorai.002G165700 Gorai.005G183600
Gorai.005G095200 Gorai.009G231900
Gorai.006G104400 Gorai.013G264900
Gorai.001G067700 Gorai.006G058500
Gorai.005G163400 Gorai.008G166100
Gorai.007G079100 Gorai.012G053600
Gorai.007G073000 Gorai.011G088500
Gorai.009G200000 Gorai.010G008400
Gorai.001G137900 Gorai.013G251300
Gorai.004G009300 Gorai.009G083900
Gorai.001G014500 Gorai.013G225800
Gorai.001G139100 Gorai.004G019500
Gorai.005G102200 Gorai.007G054400
Gorai.008G177400 Gorai.013G093700
Gorai.004G188800 Gorai.008G229300
Gorai.006G098000 Gorai.011G075400
Gorai.009G221700 Gorai.010G026900
Gorai.006G030500 Gorai.012G062200
Gorai.009G242000 Gorai.010G046500
Gorai.002G100500 Gorai.013G152400
Gorai.002G099500 Gorai.013G153300
Gorai.004G177000 Gorai.008G218700
Gorai.009G243800 Gorai.010G048500
Gorai.002G178500 Gorai.009G330900
Gorai.005G051200 Gorai.011G176900
Gorai.001G015200 Gorai.010G087200
Gorai.007G195900 Gorai.011G099000
Gorai.005G090800 Gorai.009G243700
Gorai.005G092400 Gorai.010G045700
Gorai.004G031700 Gorai.009G441000
Gorai.004G198800 Gorai.008G235400
Gorai.001G267400 Gorai.006G036700
Gorai.006G071300 Gorai.006G249600
Gorai.004G178100 Gorai.008G219500
Gorai.007G292500 Gorai.013G120800
Gorai.010G166700 Gorai.011G044200
Gorai.002G160300 Gorai.009G410000
Gorai.009G192700 Gorai.010G002200
Gorai.011G210200 Gorai.012G015500
Gorai.003G081500 Gorai.004G135000
Gorai.009G312200 Gorai.011G238100
Gorai.005G048800 Gorai.006G071900
Gorai.005G105200 Gorai.009G207800
Gorai.001G064000 Gorai.009G335400
Gorai.002G237500 Gorai.006G152200
Gorai.004G141900 Gorai.007G129400
Gorai.001G060500 Gorai.006G271400
Gorai.001G215500 Gorai.007G171500
Gorai.003G130300 Gorai.009G098000
Gorai.004G027600 Gorai.009G004900
Gorai.005G217300 Gorai.013G063800
Gorai.006G166300 Gorai.009G416900
Gorai.006G213000 Gorai.008G237700
Gorai.002G088900 Gorai.004G024800
Gorai.001G132200 Gorai.006G121600
Gorai.006G090800 Gorai.011G054400
Gorai.002G085700 Gorai.009G422600
Gorai.009G309300 Gorai.012G007000
Gorai.012G067300 Gorai.013G023900
Gorai.002G076500 Gorai.009G430700
Gorai.002G197600 Gorai.008G036200
Gorai.002G125100 Gorai.009G196800
Gorai.003G033100 Gorai.007G227800
Gorai.010G238000 Gorai.011G046500
Gorai.007G036300 Gorai.008G192000
Gorai.009G194600 Gorai.009G270000
Gorai.008G031800 Gorai.013G032600
Gorai.006G174600 Gorai.012G101900
Gorai.009G347800 Gorai.012G123200
Gorai.003G164800 Gorai.004G204000
Gorai.003G008100 Gorai.007G049300
Gorai.008G184500 Gorai.013G081300
Gorai.007G296000 Gorai.007G342800
Gorai.001G014000 Gorai.010G085400
Gorai.004G155900 Gorai.008G115800
Gorai.001G119900 Gorai.009G088100
Gorai.003G075800 Gorai.008G257200
Gorai.006G072700 Gorai.011G178600
Gorai.005G104800 Gorai.009G209000
Gorai.004G052600 Gorai.008G146400
Gorai.005G094200 Gorai.010G039900
Gorai.009G202400 Gorai.013G037200
Gorai.005G092000 Gorai.010G047100
Gorai.004G221700 Gorai.007G147800
Gorai.004G164500 Gorai.008G107000
Gorai.005G042400 Gorai.006G049500
Gorai.002G069500 Gorai.009G384500
Gorai.002G074300 Gorai.009G432300
Gorai.009G160700 Gorai.010G241300
Gorai.001G263300 Gorai.012G062700
Gorai.002G164600 Gorai.005G189500
Gorai.004G074300 Gorai.007G142500
Gorai.002G038700 Gorai.009G359400
Gorai.007G118100 Gorai.007G309400
Gorai.003G083600 Gorai.004G136600
Gorai.002G061400 Gorai.013G173500
Gorai.002G009900 Gorai.007G190600
Gorai.003G124400 Gorai.009G093300
Gorai.001G022200 Gorai.013G220100
Gorai.001G270200 Gorai.012G087500
Gorai.002G080000 Gorai.013G165200
Gorai.005G230600 Gorai.008G019900
Gorai.009G242200 Gorai.010G046700
Gorai.002G121800 Gorai.009G192300
Gorai.001G056200 Gorai.008G208200
Gorai.003G168000 Gorai.008G238900
Gorai.005G236500 Gorai.013G046000
Gorai.001G007200 Gorai.004G280900
Gorai.001G038700 Gorai.009G055700
Gorai.001G055200 Gorai.006G272800
Gorai.006G244300 Gorai.011G167100
Gorai.003G006400 Gorai.007G191200
Gorai.001G275500 Gorai.006G041300
Gorai.003G138600 Gorai.009G103300
Gorai.002G094600 Gorai.007G311700
Gorai.007G055600 Gorai.007G218100
Gorai.004G274300 Gorai.011G081400
Gorai.004G191000 Gorai.007G030400
Gorai.006G049000 Gorai.006G179900
Gorai.009G316700 Gorai.011G245300
Gorai.002G004900 Gorai.012G154700
Gorai.004G144200 Gorai.008G140200
Gorai.007G196800 Gorai.008G063800
Gorai.002G170400 Gorai.008G291400
Gorai.001G264000 Gorai.006G032200
Gorai.002G115800 Gorai.009G187500
Gorai.004G223100 Gorai.007G150900
Gorai.002G030300 Gorai.005G067500
Gorai.004G145900 Gorai.007G308200
Gorai.008G183300 Gorai.013G076100
Gorai.005G061400 Gorai.011G192200
Gorai.001G043600 Gorai.009G058500
Gorai.001G031500 Gorai.009G061200
Gorai.001G062300 Gorai.008G204000
Gorai.001G040700 Gorai.013G182300
Gorai.004G002200 Gorai.009G315700
Gorai.009G223900 Gorai.010G029400
Gorai.003G005700 Gorai.007G190500
Gorai.002G090300 Gorai.009G440800
Gorai.002G211500 Gorai.012G161700
Gorai.001G239100 Gorai.007G037300
Gorai.009G160100 Gorai.011G036800
Gorai.006G040900 Gorai.007G045600
Gorai.004G143700 Gorai.007G123600
Gorai.006G089600 Gorai.010G167200
Gorai.004G183900 Gorai.007G033000
Gorai.004G277900 Gorai.013G233600
Gorai.009G200800 Gorai.009G272300
Gorai.003G170000 Gorai.007G089500
Gorai.009G265100 Gorai.013G135200
Gorai.003G124600 Gorai.009G093800
Gorai.009G030700 Gorai.011G067300
Gorai.001G026700 Gorai.009G049000
Gorai.009G068800 Gorai.013G212100
Gorai.007G261000 Gorai.013G116800
Gorai.009G271000 Gorai.010G006200
Gorai.002G195700 Gorai.005G253600
Gorai.009G240600 Gorai.010G045000
Gorai.004G281700 Gorai.010G076200
Gorai.004G215700 Gorai.007G295400
Gorai.002G198000 Gorai.003G007800
Gorai.001G027200 Gorai.009G050600
Gorai.002G233200 Gorai.006G146900
Gorai.002G264500 Gorai.012G117100
Gorai.002G123600 Gorai.009G195000
Gorai.005G138500 Gorai.008G183900
Gorai.009G206700 Gorai.010G014500
Gorai.005G146200 Gorai.008G176300
Gorai.001G065400 Gorai.007G040900
Gorai.008G186700 Gorai.013G079600
Gorai.004G081200 Gorai.007G136500
Gorai.004G178300 Gorai.008G219600
Gorai.002G004300 Gorai.005G247800
Gorai.006G060000 Gorai.011G228800
Gorai.009G212900 Gorai.010G020500
Gorai.006G070100 Gorai.011G170500
Gorai.001G003800 Gorai.009G023400
Gorai.009G219500 Gorai.010G025600
Gorai.004G033600 Gorai.013G152500
Gorai.007G372800 Gorai.009G413700
Gorai.006G164400 Gorai.007G373200
Gorai.008G148400 Gorai.013G070100
Gorai.002G219800 Gorai.008G185000
Gorai.005G148300 Gorai.013G098600
Gorai.006G166600 Gorai.009G417700
Gorai.002G008000 Gorai.005G238200
Gorai.001G027000 Gorai.010G106400
Gorai.003G137000 Gorai.009G101900
Gorai.005G039000 Gorai.006G054900
Gorai.009G093600 Gorai.013G260700
Gorai.009G236300 Gorai.010G040000
Gorai.002G002400 Gorai.005G254600
Gorai.002G242100 Gorai.009G407400
Gorai.002G089500 Gorai.013G159500
Gorai.002G188100 Gorai.005G176700
Gorai.006G090500 Gorai.011G055300
Gorai.005G086100 Gorai.009G250600
Gorai.002G236000 Gorai.006G150600
Gorai.009G231600 Gorai.010G036000
Gorai.003G145900 Gorai.009G111400
Gorai.009G030300 Gorai.013G228600
Gorai.006G188000 Gorai.012G060000
Gorai.003G127900 Gorai.013G261600
Gorai.005G015500 Gorai.006G229600
Gorai.004G076400 Gorai.007G140300
Gorai.007G073900 Gorai.012G089300
Gorai.011G208100 Gorai.013G007200
Gorai.012G150000 Gorai.013G044700
Gorai.005G163600 Gorai.009G338800
Gorai.004G089200 Gorai.008G145800
Gorai.007G372100 Gorai.009G411000
Gorai.008G184000 Gorai.013G082000
Gorai.001G021800 Gorai.013G220700
Gorai.011G269800 Gorai.012G073100
Gorai.001G217000 Gorai.007G170300
Gorai.002G158600 Gorai.009G403700
Gorai.009G036800 Gorai.010G090600
Gorai.006G015500 Gorai.007G079300
Gorai.005G102400 Gorai.010G020200
Gorai.009G213700 Gorai.009G276000
Gorai.004G055700 Gorai.004G222700
Gorai.007G122200 Gorai.008G138800
Gorai.003G113100 Gorai.008G215700
Gorai.006G206000 Gorai.008G257700
Gorai.010G203000 Gorai.011G244700
Gorai.005G049000 Gorai.008G132500
Gorai.001G077600 Gorai.004G272800
Gorai.005G038400 Gorai.011G163600
Gorai.005G056900 Gorai.011G184900
Gorai.004G060900 Gorai.007G164500
Gorai.004G006400 Gorai.009G095200
Gorai.001G111700 Gorai.003G129900
Gorai.009G317800 Gorai.011G253200
Gorai.001G126900 Gorai.006G117500
Gorai.001G017200 Gorai.009G037300
Gorai.007G212200 Gorai.008G074900
Gorai.010G200300 Gorai.011G272000
Gorai.009G206600 Gorai.010G014300
Gorai.006G184500 Gorai.012G118200
Gorai.001G074000 Gorai.007G035200
Gorai.007G220600 Gorai.010G024500
Gorai.008G032200 Gorai.012G154200
Gorai.002G002300 Gorai.005G254800
Gorai.009G061100 Gorai.011G088000
Gorai.004G278300 Gorai.010G066100
Gorai.005G092100 Gorai.009G241600
Gorai.003G154400 Gorai.004G020100
Gorai.003G008500 Gorai.008G035600
Gorai.009G059900 Gorai.013G236600
Gorai.001G064300 Gorai.008G201800
Gorai.006G167900 Gorai.009G419000
Gorai.002G257200 Gorai.006G171800
Gorai.005G146800 Gorai.013G095700
Gorai.005G064700 Gorai.011G197500
Gorai.005G144600 Gorai.013G092500
Gorai.006G267800 Gorai.008G197500
Gorai.006G212300 Gorai.007G020800
Gorai.009G163400 Gorai.011G034000
Gorai.005G261700 Gorai.012G152100
Gorai.003G023300 Gorai.011G105500
Gorai.009G201800 Gorai.010G010200
Gorai.005G053500 Gorai.006G073000
Gorai.007G072500 Gorai.012G082900
Gorai.006G211300 Gorai.008G240900
Gorai.006G103900 Gorai.013G264700
Gorai.002G243700 Gorai.011G233000
Gorai.005G068900 Gorai.011G203900
Gorai.002G032100 Gorai.011G205200
Gorai.007G209900 Gorai.011G104400
Gorai.009G200600 Gorai.010G008900
Gorai.005G251800 Gorai.008G032900
Gorai.002G188600 Gorai.012G173600
Gorai.002G029400 Gorai.005G065300
Gorai.001G131000 Gorai.006G167600
Gorai.009G207900 Gorai.010G016000
Gorai.003G027700 Gorai.005G100500
Gorai.001G068100 Gorai.006G057900
Gorai.006G115600 Gorai.009G109300
Gorai.010G079600 Gorai.013G219900
Gorai.006G110500 Gorai.013G256700
Gorai.010G160400 Gorai.011G038000
Gorai.002G046400 Gorai.007G331700
Gorai.005G146400 Gorai.013G095200
Gorai.005G095400 Gorai.009G231000
Gorai.006G179600 Gorai.012G109400
Gorai.006G036200 Gorai.012G066600
Gorai.002G246100 Gorai.009G413500
Gorai.002G264900 Gorai.012G117400
Gorai.004G201900 Gorai.008G238800
Gorai.007G109100 Gorai.008G268700
Gorai.010G193200 Gorai.012G119700
Gorai.010G075800 Gorai.013G229700
Gorai.005G032400 Gorai.006G222700
Gorai.003G078700 Gorai.008G266400
Gorai.002G062300 Gorai.009G368600
Gorai.007G148100 Gorai.011G176800
Gorai.002G080700 Gorai.013G164600
Gorai.006G054000 Gorai.007G295300
Gorai.001G237700 Gorai.007G149700
Gorai.005G248700 Gorai.012G154100
Gorai.005G148600 Gorai.008G174500
Gorai.006G232500 Gorai.011G133900
Gorai.004G132500 Gorai.008G269100
Gorai.005G128400 Gorai.011G144200
Gorai.004G261700 Gorai.013G179800
Gorai.005G094500 Gorai.009G234800
Gorai.006G155300 Gorai.007G368400
Gorai.002G125300 Gorai.007G198000
Gorai.002G171300 Gorai.009G329100
Gorai.004G086600 Gorai.007G130600
Gorai.004G132800 Gorai.008G254700
Gorai.003G122800 Gorai.008G266200
Gorai.004G214300 Gorai.007G132800
Gorai.009G168300 Gorai.011G029300
Gorai.009G154500 Gorai.010G167000
Gorai.005G137500 Gorai.008G187400
Gorai.010G076700 Gorai.011G071300
Gorai.003G014400 Gorai.007G203200
Gorai.002G266700 Gorai.006G185800
Gorai.004G018400 Gorai.013G249200
Gorai.005G187700 Gorai.009G345400
Gorai.010G107800 Gorai.013G218800
Gorai.006G076000 Gorai.006G262700
Gorai.005G053400 Gorai.006G251400
Gorai.005G010100 Gorai.006G232600
Gorai.006G097300 Gorai.011G073600
Gorai.002G003300 Gorai.002G191600
Gorai.008G168000 Gorai.013G028500
Gorai.004G208800 Gorai.007G010900
Gorai.005G021000 Gorai.006G226200
Gorai.007G032600 Gorai.008G225900
Gorai.001G056300 Gorai.006G270500
Gorai.004G241600 Gorai.007G342600
Gorai.003G130500 Gorai.009G098200
Gorai.006G011800 Gorai.012G050100
Gorai.007G198800 Gorai.009G346700
Gorai.009G348200 Gorai.012G124000
Gorai.006G048800 Gorai.006G238300
Gorai.006G164800 Gorai.007G373300
Gorai.005G049100 Gorai.006G249700
Gorai.002G259700 Gorai.012G110200
Gorai.005G243000 Gorai.013G037500
Gorai.004G076100 Gorai.007G140600
Gorai.008G025200 Gorai.013G042500
Gorai.002G076400 Gorai.009G430800
Gorai.010G225600 Gorai.011G083000
Gorai.003G023200 Gorai.008G075600
Gorai.010G189600 Gorai.013G013400
Gorai.010G085700 Gorai.013G226600
Gorai.005G184900 Gorai.009G344200
Gorai.001G096900 Gorai.001G195600
Gorai.006G088400 Gorai.009G166300
Gorai.005G048100 Gorai.006G248400
Gorai.004G079100 Gorai.007G137800
Gorai.002G089700 Gorai.009G440200
Gorai.005G215400 Gorai.012G138000
Gorai.006G222600 Gorai.011G157500
Gorai.006G165200 Gorai.009G415400
Gorai.007G056100 Gorai.008G080500
Gorai.001G011800 Gorai.009G031500
Gorai.002G257700 Gorai.007G376000
Gorai.012G017600 Gorai.013G004700
Gorai.005G045800 Gorai.006G243400
Gorai.006G242100 Gorai.011G168700
Gorai.003G048400 Gorai.007G063000
Gorai.005G237200 Gorai.013G045000
Gorai.001G073500 Gorai.008G182800
Gorai.006G257400 Gorai.011G186100
Gorai.009G207100 Gorai.010G015200
Gorai.007G221600 Gorai.008G080700
Gorai.009G163100 Gorai.010G242000
Gorai.001G039400 Gorai.009G053100
Gorai.009G016500 Gorai.013G234400
Gorai.009G071200 Gorai.013G268400
Gorai.001G009600 Gorai.003G061300
Gorai.009G247700 Gorai.010G051700
Gorai.002G174600 Gorai.012G150200
Gorai.008G023500 Gorai.012G149200
Gorai.003G027400 Gorai.007G218500
Gorai.005G089900 Gorai.009G245400
Gorai.007G133400 Gorai.011G181200
Gorai.010G193700 Gorai.013G016600
Gorai.005G243100 Gorai.009G202900
Gorai.009G279300 Gorai.010G034500
Gorai.002G009100 Gorai.013G046700
Gorai.004G008000 Gorai.006G108500
Gorai.001G007700 Gorai.010G074800
Gorai.001G110200 Gorai.009G099700
Gorai.004G107100 Gorai.004G273600
Gorai.001G035900 Gorai.010G117200
Gorai.010G116100 Gorai.013G235900
Gorai.007G216300 Gorai.009G214500
Gorai.005G174500 Gorai.009G334300
Gorai.003G124900 Gorai.006G180500
Gorai.004G204100 Gorai.008G241300
Gorai.001G003600 Gorai.009G022800
Gorai.010G172500 Gorai.011G054100
Gorai.009G031200 Gorai.010G082200
Gorai.009G208000 Gorai.010G016100
Gorai.006G089100 Gorai.010G241800
Gorai.010G088100 Gorai.013G224500
Gorai.003G169600 Gorai.006G212800
Gorai.005G243800 Gorai.013G036900
Gorai.009G022700 Gorai.010G068600
Gorai.009G232900 Gorai.010G037200
Gorai.002G119500 Gorai.005G113000
Gorai.006G044900 Gorai.008G209200
Gorai.004G254300 Gorai.008G217800
Gorai.010G063100 Gorai.013G234300
Gorai.006G041200 Gorai.012G087400
Gorai.010G172400 Gorai.011G053800
Gorai.005G058400 Gorai.011G187000
Gorai.005G091100 Gorai.010G048100
Gorai.004G101000 Gorai.009G006600
Gorai.002G263100 Gorai.006G182900
Gorai.005G184400 Gorai.012G059900
Gorai.011G289300 Gorai.012G077000
Gorai.007G287000 Gorai.013G202400
Gorai.007G291800 Gorai.013G203700
Gorai.002G047200 Gorai.004G271600
Gorai.001G115500 Gorai.009G322200
Gorai.004G083800 Gorai.007G133500
Gorai.003G006700 Gorai.007G191500
Gorai.009G235100 Gorai.010G038800
Gorai.001G068600 Gorai.005G183500
Gorai.006G223900 Gorai.011G154000
Gorai.001G275600 Gorai.007G044800
Gorai.002G241400 Gorai.009G406400
Gorai.007G128500 Gorai.008G145700
Gorai.005G096600 Gorai.010G035400
Gorai.001G010900 Gorai.009G045900
Gorai.004G069400 Gorai.004G144700
Gorai.006G013100 Gorai.012G051200
Gorai.007G377000 Gorai.012G106300
Gorai.003G026300 Gorai.007G216500
Gorai.009G214400 Gorai.010G022200
Gorai.002G074900 Gorai.009G432000
Gorai.007G256400 Gorai.007G350900
Gorai.004G057500 Gorai.007G149900
Gorai.008G038200 Gorai.012G157300
Gorai.002G031100 Gorai.011G202200
Gorai.005G236600 Gorai.013G045900
Gorai.003G128700 Gorai.013G261800
Gorai.006G035000 Gorai.011G094000
Gorai.006G154200 Gorai.009G400800
Gorai.002G212500 Gorai.012G163100
Gorai.011G246600 Gorai.012G068100
Gorai.005G096500 Gorai.009G230400
Gorai.007G080700 Gorai.012G051300
Gorai.006G154300 Gorai.009G400900
Gorai.001G263100 Gorai.012G062600
Gorai.002G132800 Gorai.010G024300
Gorai.005G062700 Gorai.011G196600
Gorai.001G174100 Gorai.008G114100
Gorai.001G078100 Gorai.008G196700
Gorai.006G042600 Gorai.012G086100
Gorai.004G074700 Gorai.007G142100
Gorai.006G257000 Gorai.011G166100
Gorai.002G129700 Gorai.010G012500
Gorai.009G233900 Gorai.010G037800
Gorai.001G259700 Gorai.006G187800
Gorai.010G168300 Gorai.010G237500
Gorai.002G066800 Gorai.004G029700
Gorai.010G088600 Gorai.013G224000
Gorai.008G148600 Gorai.013G070300
Gorai.007G019100 Gorai.008G259600
Gorai.002G262000 Gorai.012G112400
Gorai.006G155500 Gorai.009G403300
Gorai.001G267700 Gorai.006G037200
Gorai.002G214300 Gorai.012G164200
Gorai.010G229600 Gorai.011G073300
Gorai.007G346000 Gorai.013G115100
Gorai.001G190100 Gorai.007G164700
Gorai.002G266200 Gorai.006G185100
Gorai.006G092600 Gorai.011G045000
Gorai.009G096300 Gorai.013G262500
Gorai.002G125500 Gorai.009G197200
Gorai.006G128600 Gorai.009G073300
Gorai.004G017300 Gorai.013G247500
Gorai.009G101400 Gorai.013G265100
Gorai.002G124400 Gorai.009G196100
Gorai.002G093800 Gorai.013G157400
Gorai.002G074500 Gorai.009G432200
Gorai.007G285700 Gorai.013G121800
Gorai.009G238700 Gorai.009G281900
Gorai.003G078300 Gorai.007G109200
Gorai.004G055300 Gorai.007G134700
Gorai.009G028000 Gorai.010G078000
Gorai.004G177200 Gorai.008G218900
Gorai.010G240800 Gorai.011G036400
Gorai.002G204100 Gorai.008G039400
Gorai.005G016900 Gorai.011G142200
Gorai.006G154700 Gorai.009G401100
Gorai.009G055900 Gorai.013G214400
Gorai.009G030600 Gorai.010G081400
Gorai.009G323000 Gorai.010G194800
Gorai.001G014100 Gorai.013G221500
Gorai.007G200900 Gorai.008G065600
Gorai.001G034200 Gorai.009G016000
Gorai.002G098900 Gorai.013G153700
Gorai.009G327300 Gorai.013G088700
Gorai.009G067000 Gorai.010G122000
Gorai.001G032300 Gorai.013G216000
Gorai.002G080500 Gorai.007G315400
Gorai.003G011000 Gorai.007G196700
Gorai.009G038800 Gorai.010G095300
Gorai.007G017700 Gorai.008G262900
Gorai.001G078900 Gorai.008G195600
Gorai.001G275900 Gorai.012G082800
Gorai.006G271900 Gorai.008G206100
Gorai.002G155900 Gorai.007G362400
Gorai.001G132100 Gorai.006G121700
Gorai.006G064000 Gorai.006G192400
Gorai.001G068000 Gorai.009G348900
Gorai.010G202700 Gorai.011G245500
Gorai.009G168600 Gorai.010G256400
Gorai.006G030700 Gorai.011G095600
Gorai.004G282800 Gorai.013G229300
Gorai.001G028600 Gorai.004G290600
Gorai.002G177100 Gorai.008G167200
Gorai.002G028700 Gorai.006G261100
Gorai.005G098000 Gorai.009G223700
Gorai.001G112900 Gorai.003G128200
Gorai.001G235400 Gorai.004G223500
Gorai.002G214500 Gorai.008G019100
Gorai.003G085700 Gorai.004G137700
Gorai.001G018000 Gorai.009G038600
Gorai.002G008900 Gorai.013G046500
Gorai.009G092300 Gorai.013G260400
Gorai.006G023000 Gorai.012G055600
Gorai.002G178800 Gorai.009G331300
Gorai.009G226800 Gorai.009G278600
Gorai.002G265200 Gorai.012G117600
Gorai.009G167600 Gorai.010G256500
Gorai.009G164900 Gorai.011G031900
Gorai.007G201600 Gorai.009G200500
Gorai.003G112200 Gorai.008G232700
Gorai.007G326300 Gorai.013G173100
Gorai.002G148400 Gorai.012G111400
Gorai.006G106000 Gorai.009G091000
Gorai.003G146200 Gorai.009G413400
Gorai.004G082600 Gorai.007G135400
Gorai.004G101800 Gorai.009G006900
Gorai.004G052400 Gorai.008G146000
Gorai.003G015500 Gorai.008G068200
Gorai.002G212100 Gorai.005G262600
Gorai.006G158600 Gorai.009G408700
Gorai.009G031700 Gorai.013G227700
Gorai.003G164400 Gorai.008G242000
Gorai.007G223000 Gorai.008G082900
Gorai.009G433900 Gorai.013G167700
Gorai.010G162300 Gorai.011G036000
Gorai.007G064800 Gorai.011G116600
Gorai.002G238200 Gorai.007G367900
Gorai.002G244200 Gorai.009G409600
Gorai.005G146500 Gorai.013G095300
Gorai.009G245100 Gorai.010G049600
Gorai.009G045000 Gorai.010G082800
Gorai.002G236900 Gorai.006G151600
Gorai.006G110700 Gorai.013G253900
Gorai.005G185700 Gorai.007G077300
Gorai.009G328400 Gorai.013G029800
Gorai.001G261200 Gorai.006G029700
Gorai.005G247000 Gorai.013G033800
Gorai.010G088300 Gorai.013G224400
Gorai.006G166500 Gorai.009G417600
Gorai.005G147400 Gorai.008G175500
Gorai.006G218000 Gorai.011G168200
Gorai.007G225900 Gorai.010G026600
Gorai.003G148700 Gorai.013G270500
Gorai.006G012500 Gorai.012G050600
Gorai.002G103500 Gorai.009G452300
Gorai.001G111900 Gorai.003G129300
Gorai.002G101700 Gorai.013G151600
Gorai.004G012600 Gorai.006G119300
Gorai.005G066400 Gorai.007G306800
Gorai.001G086300 Gorai.006G057000
Gorai.010G242400 Gorai.011G032900
Gorai.004G199900 Gorai.007G027500
Gorai.010G011500 Gorai.012G146400
Gorai.001G195200 Gorai.001G217700
Gorai.001G041300 Gorai.010G064700
Gorai.004G276400 Gorai.009G016100
Gorai.008G177100 Gorai.013G094200
Gorai.003G128800 Gorai.013G261900
Gorai.002G250200 Gorai.006G168700
Gorai.007G181100 Gorai.011G231100
Gorai.001G008800 Gorai.009G057700
Gorai.004G051900 Gorai.011G205600
Gorai.009G116500 Gorai.011G006000
Gorai.001G108900 Gorai.013G264200
Gorai.006G180300 Gorai.012G111700
Gorai.001G275700 Gorai.006G000400
Gorai.005G089800 Gorai.009G245700
Gorai.003G017800 Gorai.008G069900
Gorai.003G078000 Gorai.007G026900
Gorai.004G027200 Gorai.009G004000
Gorai.002G002600 Gorai.008G036700
Gorai.010G183400 Gorai.011G011800
Gorai.002G169300 Gorai.009G329400
Gorai.010G200400 Gorai.011G268900
Gorai.002G066400 Gorai.007G325500
Gorai.006G185900 Gorai.012G119300
Gorai.001G021600 Gorai.013G226500
Gorai.005G041300 Gorai.007G296500
Gorai.010G237900 Gorai.011G047100
Gorai.009G216700 Gorai.010G024000
Gorai.001G195100 Gorai.007G169700
Gorai.008G063200 Gorai.011G098600
Gorai.005G099400 Gorai.009G220100
Gorai.005G051100 Gorai.011G176400
Gorai.003G021400 Gorai.008G112900
Gorai.009G116000 Gorai.011G005300
Gorai.009G248300 Gorai.010G052900
Gorai.009G096400 Gorai.013G262600
Gorai.006G257800 Gorai.011G201000
Gorai.001G134600 Gorai.009G075500
Gorai.002G234800 Gorai.006G148900
Gorai.003G147300 Gorai.013G269900
Gorai.009G153800 Gorai.011G046200
Gorai.002G083800 Gorai.013G163300
Gorai.005G033800 Gorai.006G222500
Gorai.008G023800 Gorai.013G046100
Gorai.009G166500 Gorai.011G030400
Gorai.006G070600 Gorai.011G172100
Gorai.009G230600 Gorai.009G279500
Gorai.009G327000 Gorai.013G096300
Gorai.004G283900 Gorai.013G228100
Gorai.001G052300 Gorai.008G231100
Gorai.001G105900 Gorai.003G139200
Gorai.001G192000 Gorai.007G163200
Gorai.006G014800 Gorai.012G052800
Gorai.005G156900 Gorai.013G086300
Gorai.001G112500 Gorai.009G096500
Gorai.007G286500 Gorai.013G122400
Gorai.009G162300 Gorai.011G039700
Gorai.006G230400 Gorai.011G137300
Gorai.005G186900 Gorai.007G283000
Gorai.009G119300 Gorai.011G002600
Gorai.007G073800 Gorai.012G089000
Gorai.011G244900 Gorai.012G067500
Gorai.010G195400 Gorai.012G078800
Gorai.004G263300 Gorai.013G177100
Gorai.009G035100 Gorai.013G225500
Gorai.005G071400 Gorai.008G135700
Gorai.001G007800 Gorai.010G075100
Gorai.001G035100 Gorai.010G116300
Gorai.004G160700 Gorai.006G216300
Gorai.006G014300 Gorai.012G052000
Gorai.001G054200 Gorai.008G210400
Gorai.002G093900 Gorai.009G443800
Gorai.007G207100 Gorai.008G070200
Gorai.007G301200 Gorai.013G126400
Gorai.001G070400 Gorai.007G077100
Gorai.009G165700 Gorai.011G031300
Gorai.005G261900 Gorai.008G042700
Gorai.004G279600 Gorai.009G024100
Gorai.002G125800 Gorai.009G271200
Gorai.007G034700 Gorai.008G190000
Gorai.001G118800 Gorai.013G258900
Gorai.005G007600 Gorai.006G233200
Gorai.003G127600 Gorai.013G177400
Gorai.002G199000 Gorai.012G156000
Gorai.009G167200 Gorai.010G256800
Gorai.005G062600 Gorai.011G196500
Gorai.006G167400 Gorai.009G418400
Gorai.009G220700 Gorai.010G026200
Gorai.009G094300 Gorai.013G175100
Gorai.005G197200 Gorai.008G211200
Gorai.003G128900 Gorai.009G096200
Gorai.010G203800 Gorai.013G016900
Gorai.009G314500 Gorai.012G004200
Gorai.008G152800 Gorai.012G126300
Gorai.005G028000 Gorai.011G153500
Gorai.010G195700 Gorai.012G078500
Gorai.006G173800 Gorai.012G103200
Gorai.006G163200 Gorai.009G110700
Gorai.009G207000 Gorai.010G014900
Gorai.009G152800 Gorai.011G048100
Gorai.009G048300 Gorai.013G219800
Gorai.002G094900 Gorai.009G445400
Gorai.001G011600 Gorai.010G082900
Gorai.002G084300 Gorai.013G163000
Gorai.006G159700 Gorai.009G410200
Gorai.002G062000 Gorai.009G368400
Gorai.002G128400 Gorai.009G203000
Gorai.004G052700 Gorai.007G128800
Gorai.010G200200 Gorai.011G272100
Gorai.005G055200 Gorai.011G180800
Gorai.005G085300 Gorai.009G250800
Gorai.007G215500 Gorai.010G021400
Gorai.002G235200 Gorai.006G149400
Gorai.002G096000 Gorai.013G156100
Gorai.002G103300 Gorai.009G452000
Gorai.006G036800 Gorai.012G091500
Gorai.005G087600 Gorai.009G271100
Gorai.001G061500 Gorai.007G041800
Gorai.005G013500 Gorai.011G138700
Gorai.001G005600 Gorai.013G230900
Gorai.006G180200 Gorai.012G111100
Gorai.004G247700 Gorai.007G143200
Gorai.001G257300 Gorai.012G057200
Gorai.009G212400 Gorai.010G020100
Gorai.005G049800 Gorai.006G250300
Gorai.001G013200 Gorai.009G043500
Gorai.002G072500 Gorai.004G029300
Gorai.005G043500 Gorai.006G239800
Gorai.002G095200 Gorai.009G445600
Gorai.007G283600 Gorai.013G201200
Gorai.004G279500 Gorai.009G115200
Gorai.006G228300 Gorai.011G142800
Gorai.009G201900 Gorai.010G010300
Gorai.001G137800 Gorai.009G073600
Gorai.004G104100 Gorai.004G273200
Gorai.001G273200 Gorai.012G085000
Gorai.002G243900 Gorai.006G159000
Gorai.004G052900 Gorai.007G129300
Gorai.002G239000 Gorai.006G154600
Gorai.001G269600 Gorai.011G091900
Gorai.002G088600 Gorai.013G159800
Gorai.010G193300 Gorai.011G292600
Gorai.001G274600 Gorai.011G087800
Gorai.004G134000 Gorai.007G026000
Gorai.001G127100 Gorai.009G081400
Gorai.009G238900 Gorai.010G043300
Gorai.010G195100 Gorai.011G291500
Gorai.001G208300 Gorai.008G200000
Gorai.001G193200 Gorai.001G217500
Gorai.002G102600 Gorai.013G150600
Gorai.007G027000 Gorai.008G256300
Gorai.007G215700 Gorai.013G045700
Gorai.003G158800 Gorai.008G247000
Gorai.003G012100 Gorai.007G199100
Gorai.003G113000 Gorai.008G215600
Gorai.002G257600 Gorai.006G172700
Gorai.004G210000 Gorai.008G277700
Gorai.001G002500 Gorai.010G065600
Gorai.003G156900 Gorai.007G023800
Gorai.006G179800 Gorai.012G110400
Gorai.009G062700 Gorai.010G118700
Gorai.009G222500 Gorai.010G028600
Gorai.007G169100 Gorai.013G157300
Gorai.003G007500 Gorai.007G192100
Gorai.007G197700 Gorai.011G099800
Gorai.001G044200 Gorai.009G015800
Gorai.003G122000 Gorai.007G020200
Gorai.002G028200 Gorai.006G263500
Gorai.002G013600 Gorai.013G063700
Gorai.010G067700 Gorai.013G231400
Gorai.002G053300 Gorai.013G174200
Gorai.006G157300 Gorai.009G406500
Gorai.010G242600 Gorai.011G032800
Gorai.009G241900 Gorai.010G046000
Gorai.006G011100 Gorai.012G049300
Gorai.002G263500 Gorai.009G092000
Gorai.002G266600 Gorai.006G185500
Gorai.002G120800 Gorai.003G005500
Gorai.003G171400 Gorai.008G235300
Gorai.006G080500 Gorai.011G202400
Gorai.002G026800 Gorai.011G184700
Gorai.001G265000 Gorai.012G064200
Gorai.001G016600 Gorai.010G090700
Gorai.009G130200 Gorai.011G081300
Gorai.011G086600 Gorai.012G084800
Gorai.009G205900 Gorai.009G274500
Gorai.003G134700 Gorai.009G101000
Gorai.007G211700 Gorai.008G072100
Gorai.009G125200 Gorai.010G136300
Gorai.002G115700 Gorai.002G206800
Gorai.005G055600 Gorai.011G181100
Gorai.005G092500 Gorai.009G282600
Gorai.007G025800 Gorai.008G253500
Gorai.001G197700 Gorai.013G158700
Gorai.006G090400 Gorai.011G055500
Gorai.001G022400 Gorai.013G227200
Gorai.001G029400 Gorai.013G218200
Gorai.005G176100 Gorai.008G161500
Gorai.011G134000 Gorai.013G125300
Gorai.006G209500 Gorai.008G246800
Gorai.001G059400 Gorai.008G205400
Gorai.009G232000 Gorai.010G036400
Gorai.001G263200 Gorai.006G030800
Gorai.002G031500 Gorai.011G202800
Gorai.005G083300 Gorai.009G251900
Gorai.005G055100 Gorai.011G165800
Gorai.009G270600 Gorai.010G005900
Gorai.007G285900 Gorai.013G121900
Gorai.001G023000 Gorai.004G287300
Gorai.002G062600 Gorai.009G369000
Gorai.009G154800 Gorai.011G044700
Gorai.008G185100 Gorai.013G081000
Gorai.006G040100 Gorai.012G088800
Gorai.003G141300 Gorai.009G106600
Gorai.009G319700 Gorai.011G266400
Gorai.005G243900 Gorai.013G036800
Gorai.001G015600 Gorai.009G036200
Gorai.009G323400 Gorai.013G082700
Gorai.001G017900 Gorai.009G038500
Gorai.004G131700 Gorai.006G206500
Gorai.007G374700 Gorai.009G420600
Gorai.001G215700 Gorai.007G171400
Gorai.009G344300 Gorai.012G170400
Gorai.002G212800 Gorai.008G044000
Gorai.007G294100 Gorai.013G204100
Gorai.009G223500 Gorai.010G029100
Gorai.001G236000 Gorai.007G151400
Gorai.002G069800 Gorai.013G168800
Gorai.005G263100 Gorai.012G163200
Gorai.002G179000 Gorai.005G161800
Gorai.005G195800 Gorai.012G083100
Gorai.003G026900 Gorai.007G217100
Gorai.009G130900 Gorai.011G083300
Gorai.003G085600 Gorai.008G250200
Gorai.002G087500 Gorai.013G160500
Gorai.009G198500 Gorai.010G007700
Gorai.007G045900 Gorai.008G064800
Gorai.005G016700 Gorai.011G141900
Gorai.002G264400 Gorai.012G117000
Gorai.005G246500 Gorai.013G034200
Gorai.010G207000 Gorai.011G236000
Gorai.002G180500 Gorai.005G162900
Gorai.001G010700 Gorai.009G030500
Gorai.001G190900 Gorai.004G061300
Gorai.001G118300 Gorai.009G088900
Gorai.004G061600 Gorai.007G148600
Gorai.009G019400 Gorai.010G065100
Gorai.006G071200 Gorai.006G249400
Gorai.008G028700 Gorai.013G037300
Gorai.009G191200 Gorai.009G268900
Gorai.006G102900 Gorai.009G088800
Gorai.005G237300 Gorai.008G024500
Gorai.006G097200 Gorai.011G073500
Gorai.001G127000 Gorai.006G117800
Gorai.001G041000 Gorai.010G064800
Gorai.008G189700 Gorai.009G346100
Gorai.002G199500 Gorai.012G156500
Gorai.009G229100 Gorai.010G034400
Gorai.005G020900 Gorai.005G127200
Gorai.004G050300 Gorai.007G122400
Gorai.002G068000 Gorai.009G379000
Gorai.005G097000 Gorai.010G033800
Gorai.007G294900 Gorai.013G204400
Gorai.009G099000 Gorai.013G263600
Gorai.005G083200 Gorai.007G065800
Gorai.009G026000 Gorai.013G230700
Gorai.003G130400 Gorai.009G098100
Gorai.009G190000 Gorai.009G268200
Gorai.001G019400 Gorai.013G223700
Gorai.009G239300 Gorai.010G043500
Gorai.011G240500 Gorai.012G013600
Gorai.008G025600 Gorai.012G152400
Gorai.009G042800 Gorai.010G084700
Gorai.001G176000 Gorai.008G107300
Gorai.006G124500 Gorai.013G253300
Gorai.003G140600 Gorai.009G105400
Gorai.009G034200 Gorai.010G085500
Gorai.001G004800 Gorai.010G069900
Gorai.005G066900 Gorai.011G199700
Gorai.002G177000 Gorai.007G167000
Gorai.007G221400 Gorai.008G080200
Gorai.005G148100 Gorai.013G098300
Gorai.009G278400 Gorai.010G031300
Gorai.009G228000 Gorai.009G278800
Gorai.004G280800 Gorai.009G026300
Gorai.007G129500 Gorai.013G125200
Gorai.004G051600 Gorai.004G142800
Gorai.001G007400 Gorai.004G018000
Gorai.003G155300 Gorai.008G249900
Gorai.008G030100 Gorai.013G035500
Gorai.007G041100 Gorai.008G188600
Gorai.009G249600 Gorai.010G050100
Gorai.009G315100 Gorai.011G241500
Gorai.001G259000 Gorai.012G059200
Gorai.003G005100 Gorai.007G190200
Gorai.002G196800 Gorai.005G254100
Gorai.001G066000 Gorai.008G201200
Gorai.010G084000 Gorai.013G227300
Gorai.013G122800 Gorai.013G202700
Gorai.011G240000 Gorai.012G004400
Gorai.002G259200 Gorai.006G179500
Gorai.007G077200 Gorai.012G059500
Gorai.002G004500 Gorai.008G031600
Gorai.001G039500 Gorai.009G065600
Gorai.009G228200 Gorai.010G033100
Gorai.003G025500 Gorai.008G077500
Gorai.009G116100 Gorai.011G005400
Gorai.003G158300 Gorai.008G247200
Gorai.004G039100 Gorai.008G108700
Gorai.004G132700 Gorai.006G207400
Gorai.002G115300 Gorai.012G139400
Gorai.009G023000 Gorai.010G069000
Gorai.009G161100 Gorai.010G160700
Gorai.010G195300 Gorai.012G079000
